# Supplementary material for: ﻿First record of Mesoscytina (Hemiptera, Scytinopteroidea, Scytinopteridae) from the Middle Triassic Tongchuan Entomofauna of China
Source: Zookeys. 2024 Nov 27;1219:99–104. doi: 10.3897/zookeys.1219.135654 (PMC11650191; doi:10.3897/zookeys.1219.135654)
Supplement: XML Treatment for Mesoscytina [file zookeys.1219.135654-treatment1.xml]

<!DOCTYPE tp:taxon-treatment
  PUBLIC "-//TaxonX//DTD Taxonomic Treatment Publishing DTD v0 20100105//EN" "tax-treatment-NSO.dtd">
<tp:taxon-treatment xmlns:tp="http://www.plazi.org/taxpub"><tp:treatment-meta><kwd-group><label>Taxon classification</label><kwd>
              <named-content content-type="kingdom">Animalia</named-content>
            </kwd><kwd>
              <named-content content-type="order">Hemiptera</named-content>
            </kwd><kwd>
              <named-content content-type="family">Scytinopteridae</named-content>
            </kwd></kwd-group><mixed-citation publication-type="journal"><person-group><name><surname>Zhang</surname><given-names>Qianqi</given-names></name><name><surname>Du</surname><given-names>Xuheng</given-names></name><name><surname>Zhu</surname><given-names>Xiuping</given-names></name><name><surname>Zhang</surname><given-names>Haichun</given-names></name></person-group><article-title>﻿First record of <italic><tp:taxon-name><tp:taxon-name-part taxon-name-part-type="genus" reg="Mesoscytina">Mesoscytina</tp:taxon-name-part></tp:taxon-name></italic> (<tp:taxon-name><tp:taxon-name-part taxon-name-part-type="order">Hemiptera</tp:taxon-name-part></tp:taxon-name>, <tp:taxon-name><tp:taxon-name-part taxon-name-part-type="superfamily">Scytinopteroidea</tp:taxon-name-part></tp:taxon-name>, <tp:taxon-name><tp:taxon-name-part taxon-name-part-type="family">Scytinopteridae</tp:taxon-name-part></tp:taxon-name>) from the Middle Triassic Tongchuan Entomofauna of China</article-title><source>Zookeys</source><day>27</day><month>11</month><year>2024</year><volume>1219</volume><fpage>99</fpage><lpage>104</lpage><pub-id pub-id-type="doi">10.3897/zookeys.1219.135654</pub-id></mixed-citation></tp:treatment-meta><tp:nomenclature><label>﻿</label><tp:taxon-name>
            <object-id xmlns:xlink="http://www.w3.org/1999/xlink" content-type="arpha" xlink:type="simple">86BC338A-9881-5C2E-B15A-66BE10719279</object-id>
            <tp:taxon-name-part taxon-name-part-type="genus" reg="Mesoscytina">Mesoscytina</tp:taxon-name-part>
          </tp:taxon-name><tp:taxon-authority>Tillyard, 1919</tp:taxon-authority></tp:nomenclature><tp:treatment-sec sec-type="type species" id="SECID0EMHAC"><title>Type species.</title><p><italic><tp:taxon-name><tp:taxon-name-part taxon-name-part-type="genus" reg="Mesoscytina">Mesoscytina</tp:taxon-name-part><tp:taxon-name-part taxon-name-part-type="species" reg="australis">australis</tp:taxon-name-part></tp:taxon-name></italic> Tillyard, 1919.</p></tp:treatment-sec></tp:taxon-treatment>
