# Supplementary material for: ﻿First record of Mesoscytina (Hemiptera, Scytinopteroidea, Scytinopteridae) from the Middle Triassic Tongchuan Entomofauna of China
Source: Zookeys. 2024 Nov 27;1219:99–104. doi: 10.3897/zookeys.1219.135654 (PMC11650191; doi:10.3897/zookeys.1219.135654)
Supplement: XML Treatment for Mesoscytina tongchuanensis [file zookeys.1219.135654-treatment2.xml]

<!DOCTYPE tp:taxon-treatment
  PUBLIC "-//TaxonX//DTD Taxonomic Treatment Publishing DTD v0 20100105//EN" "tax-treatment-NSO.dtd">
<tp:taxon-treatment xmlns:tp="http://www.plazi.org/taxpub"><tp:treatment-meta><kwd-group><label>Taxon classification</label><kwd>
              <named-content content-type="kingdom">Animalia</named-content>
            </kwd><kwd>
              <named-content content-type="order">Hemiptera</named-content>
            </kwd><kwd>
              <named-content content-type="family">Scytinopteridae</named-content>
            </kwd></kwd-group><mixed-citation publication-type="journal"><person-group><name><surname>Zhang</surname><given-names>Qianqi</given-names></name><name><surname>Du</surname><given-names>Xuheng</given-names></name><name><surname>Zhu</surname><given-names>Xiuping</given-names></name><name><surname>Zhang</surname><given-names>Haichun</given-names></name></person-group><article-title>﻿First record of <italic><tp:taxon-name><tp:taxon-name-part taxon-name-part-type="genus" reg="Mesoscytina">Mesoscytina</tp:taxon-name-part></tp:taxon-name></italic> (<tp:taxon-name><tp:taxon-name-part taxon-name-part-type="order">Hemiptera</tp:taxon-name-part></tp:taxon-name>, <tp:taxon-name><tp:taxon-name-part taxon-name-part-type="superfamily">Scytinopteroidea</tp:taxon-name-part></tp:taxon-name>, <tp:taxon-name><tp:taxon-name-part taxon-name-part-type="family">Scytinopteridae</tp:taxon-name-part></tp:taxon-name>) from the Middle Triassic Tongchuan Entomofauna of China</article-title><source>Zookeys</source><day>27</day><month>11</month><year>2024</year><volume>1219</volume><fpage>99</fpage><lpage>104</lpage><pub-id pub-id-type="doi">10.3897/zookeys.1219.135654</pub-id></mixed-citation></tp:treatment-meta><tp:nomenclature><label>﻿</label><tp:taxon-name>
            <object-id xmlns:xlink="http://www.w3.org/1999/xlink" content-type="arpha" xlink:type="simple">B5BB2A3F-13DB-5645-BCFC-29BD01C4F3E4</object-id>
            <tp:taxon-name-part taxon-name-part-type="genus" reg="Mesoscytina">Mesoscytina</tp:taxon-name-part>
            <tp:taxon-name-part taxon-name-part-type="species" reg="tongchuanensis">tongchuanensis</tp:taxon-name-part>
            <object-id xmlns:xlink="http://www.w3.org/1999/xlink" content-type="zoobank" xlink:type="simple">https://zoobank.org/871B77B9-0162-476B-B3C9-EE1BA18F3D8A</object-id>
          </tp:taxon-name><tp:taxon-authority>Q. Zhang, Du &amp; H. Zhang</tp:taxon-authority><tp:taxon-status xmlns:xlink="http://www.w3.org/1999/xlink" xlink:type="simple">sp. nov.</tp:taxon-status><xref ref-type="fig" rid="F1">Figs 1</xref><xref ref-type="fig" rid="F2">, 2A</xref></tp:nomenclature><tp:treatment-sec sec-type="type material" id="SECID0EPJAC"><title>Type material.</title><p><bold><italic>Holotype</italic></bold>: No. NIGP205761a, b, an isolated complete tegmen, part and counterpart. Housed at <abbrev xmlns:xlink="http://www.w3.org/1999/xlink" xlink:title="Nanjing Institute of Geology and Palaeontology" id="ABBRID0E1JAC" xlink:type="simple">NIGPAS</abbrev>. South of Hejifang Village, Jinsuoguan Town, Yintai District, Tongchuan City, Shaanxi Province, China.</p></tp:treatment-sec><tp:treatment-sec sec-type="Age and horizon" id="SECID0E5JAC"><title>Age and horizon.</title><p>Ladinian, late Middle Triassic; top of the lower Tongchuan Formation.</p></tp:treatment-sec><tp:treatment-sec sec-type="etymology" id="SECID0EDKAC"><title>Etymology.</title><p>The specific epithet is from the city of Tongchuan, where the holotype was collected.</p></tp:treatment-sec><tp:treatment-sec sec-type="diagnosis" id="SECID0EIKAC"><title>Diagnosis.</title><p>Small tegmen (6–11 mm in length), punctate, quite broad (length/width ratio less than 2.5), broadest on its middle area, with apical area contracted; postcostal area wide; costal fracture curved and single; vein R with two terminal branches; stem M partly curved, with three terminal branches, vein M<sub>1+2</sub> long; end of vein CuA<sub>2</sub> beyond vein CuP; terminal branches of stems RP, M and CuA not more or less parallel; crossvein <italic>cua</italic>-<italic>cup</italic> long, less curved veins M<sub>3+4</sub> and CuA<sub>1</sub> smoothly connected at crossvein <italic>m</italic>-<italic>cu.</italic> Clavus developed and convex, veins Pcu and A1 forming a “Y” fork; color patterns small and irregular.</p><fig id="F1" position="float" orientation="portrait"><object-id xmlns:xlink="http://www.w3.org/1999/xlink" content-type="doi" xlink:type="simple">10.3897/zookeys.1219.135654.figure1</object-id><object-id xmlns:xlink="http://www.w3.org/1999/xlink" content-type="zenodo_dep_id" xlink:type="simple">14242747</object-id><object-id xmlns:xlink="http://www.w3.org/1999/xlink" content-type="arpha" xlink:type="simple">7E7C23E5-2A6C-5DCA-9D4C-EFDB5E6A1FD7</object-id><label>Figure 1.</label><caption><p><italic><tp:taxon-name><tp:taxon-name-part taxon-name-part-type="genus" reg="Mesoscytina">Mesoscytina</tp:taxon-name-part><tp:taxon-name-part taxon-name-part-type="species" reg="tongchuanensis">tongchuanensis</tp:taxon-name-part></tp:taxon-name></italic> Q. Zhang, Du &amp; H. Zhang, sp. nov., holotype (NIGP205761), tegmen <bold>A</bold> photograph <bold>B</bold> reconstruction and venation (granules ignored).</p></caption><graphic xmlns:xlink="http://www.w3.org/1999/xlink" xlink:href="zookeys-1219-099_article-135654__-g001.jpg" position="float" orientation="portrait" xlink:type="simple" id="oo_1183874.jpg"><uri content-type="original_file" xlink:type="simple">https://binary.pensoft.net/fig/1183874</uri></graphic></fig></tp:treatment-sec><tp:treatment-sec sec-type="description" id="SECID0E1LAC"><title>Description.</title><p><bold><italic>Tegmen</italic></bold> convex with clavus attached, punctate more distinct on basal tegmen surface. Tegmen length 8.9 mm, maximum width 3.75 mm, length/width ratio 2.37. Tegmen apex asymmetric, gradually narrowed posteriorly. Costa anterior strongly arched, posterior margin more or less straight; tegmen broadest near middle part. Vein Pc+CP curved and merged into anterior margin at basal 3/5 tegmen length. Costal area widest near basal cell; postcostal area much wider than costal area. Hypocostal carina sigmoid, merged into stem R+M+CuA, hyposubcostal carina straight, close to stem R+M+CuA gradually; costal fracture curved apically, originating from stem R, stretched cross vein Pc+CP vertically. Basal cell closed, nearly triangle in shape. Vein R slightly curved, first forked into veins RA and RP at apical 1/4 of tegmen length; vein RA shorter than vein RP in length; vein RP curved posteriorly. Stem M+CuA strong and short, bifurcated first near basal 1/3 of tegmen length. Vein M curved anteriorly first, extending straight on middle membrane, then strongly bent towards vein CuA before reaching level of stem R forking. Vein M first forked into veins M<sub>1+2</sub> and M<sub>3+4</sub> at apical 1/5 tegmen length; veins M<sub>1</sub>, M<sub>2</sub> and M<sub>3+4</sub> single; crossvein <italic>r</italic>-<italic>m</italic> connected veins RP and M<sub>1+2</sub>; crossvein <italic>m</italic>-<italic>cu</italic> connected to evenly curved M<sub>3+4</sub> and CuA<sub>1</sub>. Vein CuA single and straight, extending in direction of stem M+CuA; vein CuA divided into veinlets CuA<sub>1</sub> and CuA<sub>2</sub> near same level of vein R fork; vein CuA<sub>1</sub> curved strongly towards posterior margin, vein CuA<sub>2</sub> shorter than vein CuA<sub>1</sub>, merely just extending beyond clavus apex. Vein CuP single, slightly curved basally before leaving basal cell, then extending straight towards clavus apex after connecting with long crossvein <italic>cua</italic>-<italic>cup.</italic> Clavus large and convex, with anal angle about 120˚; vein Pcu single, curved posteriorly, forming a “Y” fork with vein A1. Vein A2 close to A1, parallel with postclaval margin and merged before end level of vein CuP. Small, irregular, dark-colored patterns shown on tegmen.</p><fig id="F2" position="float" orientation="portrait"><object-id xmlns:xlink="http://www.w3.org/1999/xlink" content-type="doi" xlink:type="simple">10.3897/zookeys.1219.135654.figure2</object-id><object-id xmlns:xlink="http://www.w3.org/1999/xlink" content-type="zenodo_dep_id" xlink:type="simple">14242749</object-id><object-id xmlns:xlink="http://www.w3.org/1999/xlink" content-type="arpha" xlink:type="simple">46E4F474-DE37-52D4-8087-A150DBDF94EC</object-id><label>Figure 2.</label><caption><p>Comparison of tegminal venation in <italic><tp:taxon-name><tp:taxon-name-part taxon-name-part-type="genus" reg="Mesoscytina">Mesoscytina</tp:taxon-name-part></tp:taxon-name></italic> Tillyard, 1919 <bold>A</bold><italic><tp:taxon-name><tp:taxon-name-part taxon-name-part-type="genus" reg="Mesoscytina">M.</tp:taxon-name-part><tp:taxon-name-part taxon-name-part-type="species" reg="tongchuanensis">tongchuanensis</tp:taxon-name-part></tp:taxon-name></italic> Q. Zhang, Du &amp; H. Zhang, sp. nov. <bold>B</bold><italic><tp:taxon-name><tp:taxon-name-part taxon-name-part-type="genus" reg="Mesoscytina">M.</tp:taxon-name-part><tp:taxon-name-part taxon-name-part-type="species" reg="australis">australis</tp:taxon-name-part></tp:taxon-name></italic> Tillyard, 1919 <bold>C</bold><italic><tp:taxon-name><tp:taxon-name-part taxon-name-part-type="genus" reg="Mesoscytina">M.</tp:taxon-name-part><tp:taxon-name-part taxon-name-part-type="species" reg="fistulae">fistulae</tp:taxon-name-part></tp:taxon-name></italic> Lambkin, 2016 <bold>D</bold><italic><tp:taxon-name><tp:taxon-name-part taxon-name-part-type="genus" reg="Mesoscytina">M.</tp:taxon-name-part><tp:taxon-name-part taxon-name-part-type="species" reg="forsterae">forsterae</tp:taxon-name-part></tp:taxon-name></italic> (Martins-Neto &amp; Gallego) <xref ref-type="bibr" rid="B4">Lara et al. 2021</xref><bold>E</bold><italic><tp:taxon-name><tp:taxon-name-part taxon-name-part-type="genus" reg="Mesoscytina">M.</tp:taxon-name-part><tp:taxon-name-part taxon-name-part-type="species" reg="magna">magna</tp:taxon-name-part></tp:taxon-name></italic> Lambkin, 2016 <bold>F</bold><italic><tp:taxon-name><tp:taxon-name-part taxon-name-part-type="genus" reg="Mesoscytina">M.</tp:taxon-name-part><tp:taxon-name-part taxon-name-part-type="species" reg="woodsi">woodsi</tp:taxon-name-part></tp:taxon-name></italic> Lambkin, 2016.</p></caption><graphic xmlns:xlink="http://www.w3.org/1999/xlink" xlink:href="zookeys-1219-099_article-135654__-g002.jpg" position="float" orientation="portrait" xlink:type="simple" id="oo_1183875.jpg"><uri content-type="original_file" xlink:type="simple">https://binary.pensoft.net/fig/1183875</uri></graphic></fig></tp:treatment-sec><ref-list><ref id="B4"><mixed-citation xmlns:xlink="http://www.w3.org/1999/xlink" xlink:type="simple"><person-group><name name-style="western"><surname>Lara</surname><given-names>MB</given-names></name><name name-style="western"><surname>Bustos-Escalona</surname><given-names>EL</given-names></name><name name-style="western"><surname>Mancuso</surname><given-names>AC</given-names></name><name name-style="western"><surname>Arcucci</surname><given-names>A</given-names></name></person-group> (<year>2021</year>) Upper Triassic hemipterans from the south-western Gondwana: taxonomical, paleobiological, and paleogeographical implications. Journal of South American Earth Sciences 107(103119). <ext-link xlink:href="10.1016/j.jsames.2020.103119" ext-link-type="doi" xlink:type="simple">https://doi.org/10.1016/j.jsames.2020.103119</ext-link></mixed-citation></ref></ref-list></tp:taxon-treatment>
